# Supplementary material for: 3D characterization of walnut morphological traits using X-ray computed tomography
Source: Plant Methods. 2020 Aug 26;16:115. doi: 10.1186/s13007-020-00657-7 (PMC7449096; doi:10.1186/s13007-020-00657-7)
Supplement: Supplementary file 1 — Additional file 1. List of the 161 accessions studied. [file 13007_2020_657_MOESM1_ESM.xls]

## Sheet: Additional file 1
ID	Accession	Source country	Source institute/Region, City	Supposed origin	Breeding level	Pedigree	Remarks
1	Fernor	France	Fruit and Vine Research Station/Bordeaux	France	Modern	‘Franquette’ × ‘Lara®’	-
2	Ferjean	France	Fruit and Vine Research Station/Bordeaux	France	Modern	‘Grosvert’ × ‘Lara®’	-
3	Feradam	France	Fruit and Vine Research Station/Bordeaux	France	Modern	‘Adams 10’ × ‘Chandler’	-
4	Lara	France	-/Aquitaine	U.S.A.	Selection	['Hartley' × 'Payne'] × ['PI 18256' × 'Conway Mayette']	-
5	Fernette	France	Fruit and Vine Research Station/Bordeaux	France	Modern	‘Franquette’ × ‘Lara®’	-
6	Lub n°1	France	-/Rhône-Alpes	France	Selection	-	-
7	Lozeronne n°1	France	-/Rhône-Alpes	France, Rhône-Alpes	Selection	-	Rootstock
8	Parisienne	France	-/Aquitaine	France, Rhône-Alpes	Landrace	-	-
9	St Jean n°2	France	-/Aquitaine	France, Aquitaine	Landrace	-	-
10	Meylannaise	France	-/Aquitaine	France, Rhône-Alpes	Landrace	-	-
11	Ronde de Montignac	France	-/Aquitaine	France, Aquitaine	Landrace	-	Pollinator
12	Franquette 10 -3	France	Nursery of Domaine de Lalanne/Aquitaine	France, Rhône-Alpes	Landrace	-	-
13	Mayette n°1	France	-/Aquitaine	France, Rhône-Alpes	Landrace	-	-
14	Saint Martial n°2	France	-/Aquitaine	France, Aquitaine	Landrace	-	-
15	Chaberte	France	-/Rhône-Alpes	France, Rhône-Alpes	Landrace	-	-
16	Saint Jean n°1	France	-/Aquitaine	France, Aquitaine	Landrace	-	-
17	Quenouille	France	-/Aquitaine	France, Aquitaine	Landrace	-	-
18	Grandjean n°1	France	-/Aquitaine	France, Aquitaine	Landrace	-	-
19	Solèze	France	-/Aquitaine	France, Aquitaine	Landrace	-	-
20	Howe	U.S.A.	University of California/Davis	U.S.A., Oregon	Selection	Chance seedling	-
21	Cheinovo	Bulgaria	Academy of Agricultural Sciences/Sofia	Bulgaria	Landrace	-	-
22	Corne	France	-/Midi-Pyrénées	France, Aquitaine	Landrace	-	-
23	Pedro	U.S.A.	University of California/Davis	U.S.A.	Modern	‘Conway Mayette’ × ‘Payne’	-
24	Payne	U.S.A.	Sierra Gold Nursery, Yuba/California	U.S.A., California	Selection	French cultivar × Chinese seedling	-
25	Trinta	U.S.A.	Sierra Gold Nursery, Yuba/California	U.S.A., California	Selection	Open-pollination of ‘Waterloo’	-
26	Sibisel 39	Romania	Institutul de Cercetare/Piteşti - Mărăcineni	Romania	Selection	-	-
27	Lieb Mayette	France	-/Aquitaine	U.S.A.	Selection	-	-
28	Spurgeon	U.S.A.	Horticulture Department/Oregon	U.S.A., Washington	Selection	Maybe open-pollination of 'Franquette'	-
29	Moyer	U.S.A.	Horticulture Department/Oregon	U.S.A., Oregon	Selection	Chance seedling	-
30	Midland	U.S.A.	University of California/Davis	U.S.A.	Modern	‘Franquette’ × ‘Payne’	-
31	Serr	U.S.A.	University of California/Davis	U.S.A.	Modern	‘Payne’ × PI 15 95 68 (Afghanistan)	-
32	Tehama	U.S.A.	Stucke Nursery Co, Gridley/California	U.S.A.	Modern	‘Waterloo’ × ‘Payne’	-
33	Vina	U.S.A.	Sierra Gold Nursery, Yuba/California	U.S.A.	Modern	‘Franquette’ × ‘Payne’	-
34	Waterloo	U.S.A.	Sierra Gold Nursery, Yuba/California	U.S.A., California	Selection	Open-pollination of ‘Eureka’	-
35	Northdown Clawnut 252	France	-/Pays-de-la-Loire	England, Northdown	Selection	-	-
36	Allemagne 139	Germany	Staatliche Lehr-und Versuchsanstalt für Wein-und Obstbau/Weinsberg	Germany	Selection	-	-
37	Grosvert n°1	France	-/Aquitaine	France, Aquitaine	Landrace	-	-
38	Ashley	U.S.A.	Stucke Nursery Co, Gridley/California	U.S.A., California	Selection	Said to be indentical to 'Payne'	-
39	Chico	U.S.A.	Sierra Gold Nursery, Yuba/California	U.S.A.	Modern	‘Sharkey’ × ‘Marchetti’	-
40	Geisenheim 286	Germany	-/Geisenheim	Germany	Selection	-	-
41	Hartley	U.S.A.	University of California/Davis	U.S.A.	Modern	‘Franquette’ × ‘Mayette’	-
42	Amigo	U.S.A.	University of California/Davis	U.S.A.	Modern	‘Sharkey’ × ‘Marchetti’	Pollinator
43	Marbot n°1	France	-/Aquitaine	France, Aquitaine	Landrace	-	-
44	Cisco	U.S.A.	University of California/Davis	U.S.A.	Modern	‘Meylan’ × ‘Pedro’	-
45	Liba	France	Fruit and Vegetable Interprofessional Technical Centre/Prigonrieux	France	Selection	-	Rootstock
46	Kfar Hanania	Israel	Newe Ya'ar Research Center/-	Israel	Selection	-	-
47	IR 13-1	Iran	Seed and Plant Improvement Institute/Karaj	Iran	Selection	-	-
48	UC77012	U.S.A.	University of California/Davis	U.S.A.	Selection	-	-
49	Mire	Slovenia	University of Ljubljana/Slovenia	Slovenia	Selection	-	-
50	IR TA 1-1	Iran	Seed and Plant Improvement Institute/Karaj	Iran	Selection	-	-
51	VL4B	Romania	Fruit Growing Research Station/Vâlcea	Romania	Selection	-	-
52	Ferbel	France	Fruit and Vine Research Station/Bordeaux	France	Modern	‘Chandler’ × ‘Lara®’	-
53	Ferouette	France	Fruit and Vine Research Station/Bordeaux	France	Modern	‘Franquette’ × ‘Howard’	-
54	Fertignac	France	Fruit and Vine Research Station/Bordeaux	France	Modern	‘Ronde de Montignac’ × ‘Chandler’	-
55	VL25B	Romania	Fruit Growing Research Station/Vâlcea	Romania	Selection	-	-
56	UK 11-4	Ukraine	Central Botanical Garden/Kiev	Uzbekistan, Tajikistan, Kyrgyzstan	Selection	-	-
57	UK 6-2	Ukraine	Central Botanical Garden/Kiev	Uzbekistan, Tajikistan, Kyrgyzstan	Selection	-	-
58	UK 53-3	Ukraine	Central Botanical Garden/Kiev	Uzbekistan, Tajikistan, Kyrgyzstan	Selection	-	-
59	UK 107C-D2-2	Ukraine	Central Botanical Garden/Kiev	Uzbekistan, Tajikistan, Kyrgyzstan	Selection	-	-
60	Rosée de Montmorin	France	INRA of Bormes les Mimosas/Provence-Alpes-Côte d'Azur	France, Provence-Alpes-Côte d'Azur	Landrace	-	-
61	Jin Long 1	China	Chinese Academy of Forestry/Beijing	China	Selection	-	-
62	Lu Guang	China	Chinese Academy of Forestry/Beijing	China	Selection	-	-
63	UK 47-10	Ukraine	Central Botanical Garden/Kiev	Uzbekistan, Tajikistan, Kyrgyzstan	Selection	-	-
64	UK 21-4	Ukraine	Central Botanical Garden/Kiev	Uzbekistan, Tajikistan, Kyrgyzstan	Selection	-	-
65	IR 100-2	Iran	Seed and Plant Improvement Institute/Karaj	Iran	Selection	-	-
66	IR 60-1	Iran	Seed and Plant Improvement Institute/Karaj	Iran	Selection	-	-
67	H 110-34	France	Fruit and Vine Research Station/Bordeaux	France	Modern	‘Fernette’ × ‘Serr’	-
68	UK 127AG11	Ukraine	Central Botanical Garden/Kiev	Uzbekistan, Tajikistan, Kyrgyzstan	Selection	-	-
69	UK 56-12	Ukraine	Central Botanical Garden/Kiev	Uzbekistan, Tajikistan, Kyrgyzstan	Selection	-	-
70	UK 118-23	Ukraine	Central Botanical Garden/Kiev	Uzbekistan, Tajikistan, Kyrgyzstan	Selection	-	-
71	H 109-3	France	Fruit and Vine Research Station/Bordeaux	France	Modern	H 92-28 × ‘Chandler’	-
72	H 118-13	France	Fruit and Vine Research Station/Bordeaux	France	Modern	‘Fernor’ × ‘Chandler’	-
73	UK 41-17	Ukraine	Central Botanical Garden/Kiev	Uzbekistan, Tajikistan, Kyrgyzstan	Selection	-	-
74	MB CO 45	Spain	IRTA Mas de Bover/Catalonia	Spain, Galicia	Selection	-	-
75	MB LU 21	Spain	IRTA Mas de Bover/Catalonia	Spain, Galicia	Selection	-	-
76	MB PO 2	Spain	IRTA Mas de Bover/Catalonia	Spain, Galicia	Selection	-	-
77	MB PO 3	Spain	IRTA Mas de Bover/Catalonia	Spain, Galicia	Selection	-	-
78	MBT 40	Spain	IRTA Mas de Bover/Catalonia	Spain, Catalonia	Selection	-	-
79	MBT 159	Spain	IRTA Mas de Bover/Catalonia	Spain, Catalonia	Selection	-	-
80	MBT 231	Spain	IRTA Mas de Bover/Catalonia	Spain, Catalonia	Selection	-	-
81	Del Carril	Spain	IRTA Mas de Bover/Catalonia	Spain, Murcia	Landrace	-	-
82	S 28 A Achille	Greece	Agricultural Research Station of Vardates/Sterea	Greece, Central Greece	Selection	-	-
83	S 1 A Diane	Greece	Agricultural Research Station of Vardates/Sterea	Greece, Crete	Selection	-	-
84	S 4 B Thétis	Greece	Agricultural Research Station of Vardates/Sterea	Greece, Crete	Selection	-	-
85	Pourpre Hollande	Netherlands	-/'s-Heer Abtskerke	-	Selection	-	Tree with purple leaves
86	S 34 B Pyrrus	Greece	Agricultural Research Station of Vardates/Sterea	Macedonia	Selection	-	-
87	H 117-12	France	Fruit and Vine Research Station/Bordeaux	France	Modern	‘Fernor’ × H 101-2	-
88	UK 212AG5	Ukraine	Central Botanical Garden/Kiev	Uzbekistan, Tajikistan, Kyrgyzstan	Selection	-	-
89	UK 215AG12	Ukraine	Central Botanical Garden/Kiev	Uzbekistan, Tajikistan, Kyrgyzstan	Selection	-	-
90	UK 216AG18	Ukraine	Central Botanical Garden/Kiev	Uzbekistan, Tajikistan, Kyrgyzstan	Selection	-	-
91	UK 224-6	Ukraine	Central Botanical Garden/Kiev	Uzbekistan, Tajikistan, Kyrgyzstan	Selection	-	-
92	UK 234-5	Ukraine	Central Botanical Garden/Kiev	Uzbekistan, Tajikistan, Kyrgyzstan	Selection	-	-
93	UK 239-10	Ukraine	Central Botanical Garden/Kiev	Uzbekistan, Tajikistan, Kyrgyzstan	Selection	-	-
94	IR 21-7	Iran	Seed and Plant Improvement Institute/Karaj	Iran	Selection	-	-
95	RA 1041 AF6	France	-/Aquitaine	France	Selection	Self-fertilization of RA 1041	-
96	H 122-22	France	Fruit and Vine Research Station/Bordeaux	France	Modern	‘Fernor’ × UK 41-17	-
97	H 122-33	France	Fruit and Vine Research Station/Bordeaux	France	Modern	‘Fernor’ × UK 41-17	-
98	Gillet	U.S.A.	University of California/Davis	U.S.A.	Modern	[‘Chandler’ × UC 61-25] × ‘Chico’	-
99	Forde	U.S.A.	University of California/Davis	U.S.A.	Modern	UC 61-25 × ‘Chico’	-
100	Sexton	U.S.A.	University of California/Davis	U.S.A.	Modern	‘Chandler’ × UC 85-8 (China)	-
101	Lalande n°1	France	-/Midi-Pyrénées	France, Aquitaine	Landrace	-	-
102	Chase C7	U.S.A.	Horticulture Department/Oregon	China	Selection	Open-pollination of Manregian walnut	-
103	Wepster W2	U.S.A.	Horticulture Department/Oregon	China	Selection	Open-pollination of Manregian walnut	-
104	Culplat	France	-/Aquitaine	France, Aquitaine	Landrace	-	-
105	Verdelet	France	-/Aquitaine	France, Aquitaine	Landrace	Maybe open-pollination of 'Grandjean'	-
106	Adams 10	U.S.A.	Horticulture Department/Oregon	China	Selection	Open-pollination of Manregian walnut	-
107	Shinrei	Japan	Faculty of Science, Shinshu/Nagano	Japan	Landrace	-	-
108	Howard	U.S.A.	University of California/Davis	U.S.A.	Modern	‘Pedro’ × [‘Sharkey’ × ‘Marchetti’]	-
109	Le Bordelais	France	-/Aquitaine	France, Aquitaine	Landrace	-	-
110	Tulare	U.S.A.	University of California/Davis	U.S.A.	Modern	‘Tehama’ × ‘Serr’	-
111	Rouge de la Réole	France	-/Aquitaine	France, Aquitaine	Landrace	-	Red walnut
112	Rouge de Laquenexy	France	-/Lorraine	France, Moselle	Landrace	-	Red walnut
113	Milotaï n°10	Hungary	Kertészeti Kutató Intézet/Budapest	Hungary	Selection	-	-
114	Sopore	India	-/Kashmir	India, Kashmir	Selection	-	-
115	PI 14-2323	U.S.A.	Chico Tree Improvement Center/California	Poland, Lublin	Selection	-	-
116	PI 2 657 12	U.S.A.	Chico Tree Improvement Center/California	Russia, Sochi	Selection	-	-
117	Candelou n°2	France	-/Aquitaine	France, Midi-Pyrénées	Landrace	-	-
118	Rouge de la Donan	Switzerland	-/Reussbühl	Austria	Landrace	-	Red walnut
119	Rego	Portugal	Instituto Nacional de lnvestigação Agraria/Alcobaça	Portugal	Selection	-	-
120	Romaine	France	-/Rhône-Alpes	France, Rhône-Alpes	Landrace	-	-
121	Souvenir du congrès	France	-/Aquitaine	France, Aquitaine	Selection	-	-
122	Plovdivski	Bulgaria	Fruit Growing Institute/Plovdiv	Bulgaria	Landrace	-	-
123	Izvor 10	Bulgaria	Fruit Growing Institute/Plovdiv	Bulgaria	Landrace	-	-
124	Kasni Rodni	Serbia	University of Novi Sad/Serbia	Serbia	Selection	-	-
125	A 117-15	Hungary	Kertészeti Kutató Intézet/Budapest	Hungary	Modern	‘Alsószentiváni 117’ × ‘Pedro’	-
126	Marchetti	U.S.A.	University of California/Davis	U.S.A.	Selection	Maybe ‘Eureka’ × ‘Payne’	-
127	Maribor	Slovenia	Zavod Za Sadjarstvo/Maribor	Slovenia	Selection	-	-
128	EAA 6	Greece	Agricultural Research Station of Vardates/Sterea	Greece, Central Greece	Selection	-	-
129	Z 53	Iran	Seed and Plant Improvement Institute/Karaj	Iran, Zabad	Selection	-	-
130	Sibisel 44	Romania	Statiunea de Cercetare/Banaesa-Bucuresti	Romania	Selection	-	-
131	Carmelo	U.S.A.	Sierra Gold Nursery, Yuba/California	U.S.A., California	Selection	Open-pollination of ‘Payne’	-
132	Robert Livermore	U.S.A.	University of California, Office of Technology Transfer/Oakland	U.S.A.	Modern	‘Howard’ × ‘Rouge de la Réole’	Red walnut
133	Early Ehrhardt	U.S.A.	University of California/Davis	U.S.A.	Selection	Open-pollination or budsport of ‘Ehrhardt’	Very low winter chill requirement
134	AS 1	Spain	IRTA Mas de Bover/Catalonia	Chile	Selection	-	-
135	Germisara	Romania	Experimental Station of Geoagiu/-	Romania	Selection	-	-
136	PI 15 95 68	U.S.A.	University of California/Davis	Afghanistan	Selection	Open-pollination of PI 12 74 60 (Afghanistan)	-
137	Gran Jefe	Spain	Instituto Nacional de Investigación y Tecnología Agraria y Alimentaria/ La Alberca	Spain, Murcia	Landrace	-	-
138	Pleureur	France	INRA of Clermont-Ferrand/Auvergne	France	Selection	-	Weeping tree
139	Semence comité Dordogne	France	-/Aquitaine	France, Aquitaine	Selection	-	-
140	Laciniata	France	INRA of Clermont-Ferrand/Auvergne	France	Selection	-	Tree with laciniate leaves
141	H 102-15	France	Fruit and Vine Research Station/Bordeaux	France	Modern	‘Grosvert’ × ‘Lara®’	-
142	Lacinié Suisse	Switzerland	Engineering school of Changins/Nyon	-	Selection	-	Tree with laciniate leaves
143	Grappes Suisse	Switzerland	Engineering school of Changins/Nyon	-	Selection	-	Tree with cluster fruits
144	Feuilles simples Suisse	Switzerland	Engineering school of Changins/Nyon	-	Selection	-	Tree with simple leaves
145	H 110-41	France	Fruit and Vine Research Station/Bordeaux	France	Modern	‘Fernette’ x ‘Serr’	-
146	H 113-21	France	Fruit and Vine Research Station/Bordeaux	France	Modern	‘Fernette’ x ‘Chandler’	-
147	H 118-14	France	Fruit and Vine Research Station/Bordeaux	France	Modern	‘Fernor’ x ‘Chandler’	-
148	H 129-11	France	Fruit and Vine Research Station/Bordeaux	France	Modern	‘Fernor’ x ‘Serr’	-
149	H 129-19	France	Fruit and Vine Research Station/Bordeaux	France	Modern	‘Fernor’ x ‘Serr’	-
150	H 131-08	France	Fruit and Vine Research Station/Bordeaux	France	Modern	‘Fernor’ x ‘Shinrei’	-
151	H 131-42	France	Fruit and Vine Research Station/Bordeaux	France	Modern	‘Fernor’ x ‘Shinrei’	-
152	H 131-71	France	Fruit and Vine Research Station/Bordeaux	France	Modern	‘Fernor’ x ‘Shinrei’	-
153	H 99-108	France	Fruit and Vine Research Station/Bordeaux	France	Modern	‘Franquette’ x ‘Chandler’	-
154	H 107-23	France	Fruit and Vine Research Station/Bordeaux	France	Modern	‘Lara®’ x ‘Chandler’	-
155	H 107-65	France	Fruit and Vine Research Station/Bordeaux	France	Modern	‘Lara®’ x ‘Chandler’	-
156	H 113-01	France	Fruit and Vine Research Station/Bordeaux	France	Modern	‘Fernette’ x ‘Chandler’	-
157	H 113-04	France	Fruit and Vine Research Station/Bordeaux	France	Modern	‘Fernette’ x ‘Chandler’	-
158	H 113-20	France	Fruit and Vine Research Station/Bordeaux	France	Modern	‘Fernette’ x ‘Chandler’	-
159	H 118-03	France	Fruit and Vine Research Station/Bordeaux	France	Modern	‘Fernor’ x ‘Chandler’	-
160	H 131-61	France	Fruit and Vine Research Station/Bordeaux	France	Modern	‘Fernor x ‘Shinrei	-
161	HP 39	France	Fruit and Vine Research Station/Bordeaux	France	Modern	-	-
