# Supplementary material for: 3D characterization of walnut morphological traits using X-ray computed tomography
Source: Plant Methods. 2020 Aug 26;16:115. doi: 10.1186/s13007-020-00657-7 (PMC7449096; doi:10.1186/s13007-020-00657-7)
Supplement: Supplementary file 3 — Additional file 3. Complete dataset. [file 13007_2020_657_MOESM3_ESM.xls]

## Sheet: Additional file 3
ID	Accession	Number of walnuts	Nut Length	std	Nut Face Diameter	std	Nut Profile Diameter	std	Nut Volume	std	Shell Volume	std	Kernel Volume	std	Empty Space Volume	std	Kernel Filling Ratio	std	Nut Shape VA3D	std	Nut Feret Shape 3D	std	Nut Surface Area	std	Shell Thickness	std	Nut Sphericity	std	Shell Rugosity	std
1	Fernor	50	38.0261	2.01394	31.3068	1.75042	32.2697	1.3053	17667.3	2076.22	3863.51	450.944	5882.61	672.89	7921.19	1241.86	0.333928	0.0254254	1.51568	0.0838045	1.25655	0.0469167	3840.7	338.941	0.974287	0.0590399	0.871178	0.0162771	1.14828	0.0213082
2	Ferjean	50	34.4991	2.02768	31.9486	1.37596	32.6618	1.54915	16872.4	2385.87	3999.24	573.637	5867.51	1033.34	7005.68	1204.96	0.346901	0.0304022	1.49442	0.0826252	1.16918	0.0230271	3708.81	365.917	1.14252	0.101264	0.875546	0.0153001	1.1427	0.0204753
3	Feradam	50	37.651	2.82595	33.7433	1.58446	34.8776	1.69642	20616.9	2901.47	3836.77	534.498	5844.12	870.265	10936	2190.11	0.288825	0.0437293	1.44348	0.103731	1.17526	0.039253	4159.99	440.088	0.933373	0.0484125	0.886296	0.0200431	1.1292	0.0262635
4	Lara	50	36.2212	2.53185	33.6433	2.23035	36.0415	2.51994	20974.3	3851.12	4186.2	683.043	6747.47	1607.85	10040.6	1915.5	0.319767	0.0367518	1.43111	0.0626635	1.15183	0.0375476	4215.49	559.271	0.976793	0.0725677	0.887769	0.0131199	1.12667	0.0165475
5	Fernette	50	39.1473	1.92853	34.2684	1.22205	35.7676	1.26872	22783.7	2202.29	4423.48	346.235	6629.38	957.663	11730.9	1538.88	0.291025	0.0330102	1.43649	0.0694755	1.17683	0.036838	4465.14	319.296	0.989751	0.0542183	0.886759	0.0141314	1.12801	0.0180792
6	Lub n°1	50	36.8652	1.36662	28.8343	1.39428	30.8922	1.01899	14224.9	1298.31	3766.58	357.373	4786.67	620.118	5671.6	562.049	0.335815	0.0237831	1.58865	0.0745832	1.3355	0.0530166	3391.24	235.175	1.12312	0.144314	0.857493	0.0133368	1.16651	0.0181956
7	Lozeronne n°1	48	32.6578	1.18022	26.4825	0.900732	28.2727	0.901667	11106.5	876.068	2463.37	163.472	3897.06	491.028	4746.07	533.886	0.35069	0.0302593	1.2605	0.0314326	1.26005	0.0500099	2670.49	144.451	0.731643	0.19874	0.925853	0.00770405	1.08016	0.00898376
8	Parisienne	50	38.3541	1.84131	31.6998	1.54925	33.8246	1.52896	19565.5	2298.99	4003.19	502.488	5434.16	961.632	10128.2	1466.55	0.277638	0.0341304	1.42626	0.0798114	1.23524	0.0442476	4020.12	362.651	0.978394	0.094594	0.889175	0.0160644	1.12513	0.0206342
9	St Jean n°2	50	38.1836	2.18584	34.278	1.77754	36.3866	1.69227	21881.3	2423.78	4714.62	477.48	5619.69	761.408	11547	1729.66	0.258658	0.0288323	1.49864	0.0773534	1.19057	0.0551279	4402.17	376.341	1.04729	0.208626	0.874406	0.0149763	1.144	0.0196358
10	Meylannaise	51	38.7268	2.34738	34.9301	1.47174	39.2972	1.72342	26039.2	2648.25	4742.85	557.028	6179.24	1012.74	15117.1	2102.59	0.238056	0.0327888	1.36123	0.0702923	1.18546	0.0437477	4787.08	362.74	0.990714	0.140561	0.902841	0.0149752	1.10794	0.0187164
11	Ronde de Montignac	50	35.5392	2.9572	31.3401	2.09391	32.8694	1.88343	16694.1	2749.63	3692.17	601.788	5114.56	1065.95	7887.34	1403.66	0.305856	0.0337725	1.52072	0.147628	1.17896	0.0614472	3670.7	395.394	1.04336	0.104643	0.871194	0.0260667	1.14888	0.0357246
12	Franquette 10 -3	50	43.3926	2.71952	32.4468	1.87747	33.0413	1.84504	19760.5	2841.19	4636.07	607.314	6085.74	1040.88	9038.66	1542.25	0.308342	0.0250004	1.62359	0.0973015	1.44043	0.0598549	4240.47	467.66	1.03565	0.149315	0.851565	0.0166831	1.17481	0.0232339
13	Mayette n°1	50	39.4214	2.26916	31.164	1.43846	33.683	1.57278	19693.8	2485.89	4083.63	530.512	5474.35	863.679	10135.9	1387.34	0.277938	0.0268376	1.43783	0.07664	1.27046	0.0407462	4049.04	375.97	1.00445	0.0683676	0.886573	0.015806	1.12831	0.0200826
14	Saint Martial n°2	50	33.3292	1.7107	29.7973	1.37886	30.3621	1.22407	14138.6	1644.28	3194.91	356.842	3999.47	682.99	6944.17	945.104	0.283301	0.0316233	1.39937	0.0487389	1.16935	0.0447963	3223.83	264.268	0.999683	0.0710733	0.894316	0.0103563	1.11835	0.0129674
15	Chaberte	50	33.2819	2.11583	31.2231	1.76618	32.0088	1.81789	15492.4	2168.84	3516.24	508.313	4725.24	1025.36	7250.95	1211.81	0.304044	0.0429099	1.49479	0.0957855	1.13509	0.0524701	3501.52	359.037	1.01266	0.129292	0.875476	0.0182472	1.14281	0.0241021
16	Saint Jean n°1	50	35.6044	2.21718	30.856	1.75878	31.7976	1.54445	16183.4	2254.12	3427.13	889.87	4275.49	806.852	8480.79	1462.13	0.264087	0.0323531	1.42379	0.0873579	1.22029	0.0485437	3544.05	357.549	0.993049	0.199128	0.889657	0.0178983	1.12451	0.0228051
17	Quenouille	50	32.2177	1.74707	28.2362	1.60757	29.4305	1.5391	12740.2	1801.61	3139.15	438.584	4001.7	617.123	5599.33	1217.55	0.315622	0.0373437	1.35921	0.067305	1.19696	0.0397404	2992.92	311.93	1.10094	0.100609	0.903252	0.0143493	1.10741	0.0179308
18	Grandjean n°1	50	35.3696	2.12107	29.6632	1.5091	31.6161	1.55694	15687.6	2101.74	3508.08	412.99	5355.69	982.894	6823.82	888.439	0.339094	0.0295144	1.35856	0.0448218	1.23944	0.0373551	3432.24	335.976	0.895195	0.17303	0.903126	0.0100319	1.1074	0.0122402
19	Solèze	50	44.2525	2.81802	34.8168	2.15598	34.4522	1.83743	22837.3	3296.67	4636.46	665.212	6592.2	1271	11608.7	2331.87	0.289267	0.0435002	1.6688	0.120805	1.36307	0.0539547	4704.48	539.984	0.990134	0.133931	0.844107	0.0204149	1.18541	0.0286285
20	Howe	51	40.7189	3.00264	31.1136	1.37031	32.4481	1.26546	18731.9	2101.26	3821	377.557	5465.37	1013.63	9445.52	1357.95	0.291728	0.0397396	1.4254	0.0585937	1.32511	0.0834466	3916.72	323.668	0.922992	0.235824	0.889067	0.012034	1.12509	0.0153177
21	Cheinovo	50	40.309	2.49911	29.8615	1.96838	31.2003	2.077	16968.6	2984.34	3587.48	521.91	5802.76	1124.15	7578.33	1893.81	0.34368	0.0475589	1.46981	0.0608888	1.37521	0.0902245	3697.34	462.312	0.953566	0.0689803	0.879894	0.0119937	1.13674	0.0155892
22	Corne	51	39.7102	1.90513	30.3276	1.50407	31.6489	1.11686	16731.4	1797.35	3996.41	643.276	4681.44	732.567	8053.57	1075.54	0.279416	0.0249901	1.61239	0.0930146	1.36001	0.0583646	3777.14	323.564	1.10304	0.141644	0.85342	0.016532	1.17219	0.0226233
23	Pedro	38	40.3447	2.61539	34.3155	1.66344	35.3175	1.68092	22314.8	3221.86	4770.94	595.24	6388.81	1030.54	11155	1988.98	0.287023	0.0279853	1.64176	0.112381	1.21114	0.0414955	4582.15	503.398	1.06966	0.0513122	0.84854	0.0185899	1.17909	0.0263522
24	Payne	50	40.5482	3.26824	32.7297	2.32248	32.8752	2.34432	19408.4	3853.85	3963.4	776.404	4973.91	1202.81	10471	2502.17	0.257748	0.0417355	1.66696	0.107555	1.3056	0.0485724	4191.87	593.415	0.956637	0.0460038	0.844171	0.0175552	1.18514	0.0250614
25	Trinta	50	44.8645	3.27191	32.1249	2.2435	32.4609	1.87711	20316.3	3541.1	4676.08	1177.82	5548.97	1158.48	10091.3	2274.79	0.272874	0.0265902	1.66093	0.0983301	1.45596	0.0910291	4327.73	545.114	1.14844	0.208797	0.845028	0.0163027	1.18383	0.0230913
26	Sibisel 39	15	41.6127	2.47946	40.4408	1.00837	40.9826	1.39163	32868.4	2937.39	5615.13	1072.54	6853.22	889.54	20400	2566.58	0.209	0.0229843	1.66265	0.171153	1.18207	0.040227	5971.39	349.057	1.04286	0.0516602	0.84578	0.0283095	1.1835	0.0401386
27	Lieb Mayette	50	42.0665	2.26305	33.7645	1.48416	36.7185	1.8359	24451.2	2819.36	4746.6	557.233	6017.66	933.585	13686.9	2399.55	0.246745	0.0357671	1.45442	0.0618884	1.27553	0.063357	4685.83	395.283	1.05594	0.101529	0.88307	0.0125746	1.13271	0.0160962
28	Spurgeon	50	43.0433	2.31803	34.4995	1.40077	35.3871	1.76531	24423.3	2721.7	4627.02	1161.88	5717.06	805.096	14079.2	2335.75	0.234975	0.0255182	1.49622	0.0816843	1.27753	0.0501748	4729.92	413.731	1.12218	0.0769583	0.874966	0.0155072	1.14332	0.0205287
29	Moyer	50	38.815	1.97477	33.2207	1.65672	35.8405	1.56396	22257.2	2414.32	3433.86	1318.04	4944.49	719.67	13878.8	1996.5	0.222589	0.021169	1.41186	0.0862303	1.21467	0.051211	4345.39	362.792	1.10113	0.0546463	0.892331	0.0173659	1.12124	0.022299
30	Midland	50	42.4023	3.52199	34.7768	1.92017	35.0099	2.0801	22988	3984.01	5124.46	609.051	7053.85	1161.9	10809.7	2522.58	0.310504	0.0280338	1.66168	0.105952	1.29546	0.0793994	4693.75	564.545	1.11835	0.0750744	0.845441	0.0176229	1.18362	0.0249127
31	Serr	50	39.5386	2.89807	33.7736	1.99217	32.8336	1.81034	18806.5	2956.3	4129.58	575.148	5901.85	1030.87	8775.11	1979.42	0.315844	0.0369804	1.66962	0.0940462	1.26861	0.0484886	4128.01	452.235	1.02664	0.0665613	0.843543	0.015706	1.1859	0.0221703
32	Tehama	50	40.6153	2.36141	34.6599	2.04974	33.3889	1.81939	21138.7	3081.91	4312.66	615.14	5714.83	1084.82	11111.2	1968.24	0.270534	0.037466	1.51023	0.0768757	1.24928	0.0524132	4310.39	465.545	0.937085	0.138981	0.872148	0.0148481	1.14695	0.0194899
33	Vina	50	40.4687	2.60564	32.1987	1.36102	32.4975	1.0542	19043.6	2302.39	4072.64	476.348	5369.4	646.348	9601.54	1691.35	0.284145	0.0334774	1.67893	0.090551	1.28229	0.0702448	4161.77	349.499	0.968533	0.0989476	0.842144	0.0145103	1.18798	0.0209015
34	Waterloo	50	45.8446	2.00811	33.7077	1.23084	34.1559	1.03225	22446.1	2076.95	5138.2	797.721	7646.88	1007.6	9661.05	1577.68	0.340951	0.0297462	1.54832	0.086689	1.41551	0.0517496	4542.58	327.202	1.1675	0.166381	0.865021	0.0160764	1.15646	0.0215324
35	Northdown Clawnut 252	42	43.6432	3.97646	31.9527	3.0288	33.8911	3.38554	22407.4	6651.19	4804.82	1052.87	5484.11	1874.63	12118.5	4293.82	0.244841	0.0567595	1.44929	0.0578254	1.36335	0.106841	4397.58	842.821	1.14611	0.128779	0.879625	0.0185872	1.13763	0.0254645
36	Allemagne 139	50	38.9632	2.07413	34.2807	1.74647	34.4042	1.9546	21917.1	3198.86	4358.37	950.385	5228.88	678.883	12329.8	2318.13	0.240588	0.0211132	1.42144	0.0745845	1.20901	0.0333436	4330.97	439.802	1.12757	0.140244	0.890041	0.015112	1.12395	0.0193649
37	Grosvert n°1	50	34.7851	1.90703	29.7899	1.52631	32.6197	1.591	16084.1	2033.78	3924.48	404.693	5286.33	652.161	6873.26	1271.6	0.329153	0.0232065	1.4028	0.0877314	1.20451	0.0310563	3525.95	326.152	1.03821	0.188409	0.894212	0.0179683	1.11886	0.0228908
38	Ashley	50	38.893	2.44747	31.9071	1.72036	32.2281	1.54479	17886.2	2598.74	3632.71	659.251	4782.37	988.342	9471.13	2001.73	0.268596	0.0428178	1.59203	0.0676188	1.27561	0.0444544	3915.85	395.045	0.969023	0.0853416	0.856777	0.0121021	1.16741	0.016505
39	Chico	50	34.4045	2.34571	28.6895	1.6901	30.2779	1.66838	14245.3	2281.88	3089.09	398.476	4811.12	926.403	6345.1	1251.92	0.338319	0.0352535	1.36288	0.0562014	1.22821	0.0336766	3217.34	368.971	0.922865	0.088198	0.90232	0.012281	1.10848	0.0151619
40	Geisenheim 286	50	40.0668	2.48608	33.5763	1.7348	33.1219	1.37648	19692.8	2553.33	4048.07	859.41	4847.08	767.286	10797.6	1845.3	0.246724	0.0224811	1.4091	0.0871901	1.27115	0.0438078	4010.67	365.728	1.04624	0.131789	0.892822	0.0170392	1.12056	0.0222196
41	Hartley	50	42.7404	2.37584	34.548	1.62661	34.2699	1.40984	22763.4	2625.8	4477.79	611.849	5836.58	900.615	12449	1587.12	0.256155	0.0259582	1.55298	0.0955452	1.28122	0.0590557	4574.06	397.008	1.01913	0.0579999	0.864214	0.0171406	1.15757	0.0233354
42	Amigo	50	37.0572	1.83342	33.4004	1.68467	34.0503	1.77668	19637.6	2502.61	3897.47	718.154	5721.25	1107.43	10018.9	1646.01	0.291464	0.0387395	1.4711	0.0707271	1.18899	0.036791	4075.75	381.258	1.0083	0.0873845	0.87986	0.013818	1.13693	0.0180271
43	Marbot n°1	26	39.5633	2.02816	34.1835	1.81694	35.4384	1.40358	21262.4	2325.17	4836.06	656.865	6463.28	1111.52	9963.1	1268.45	0.302707	0.03128	1.5259	0.0776656	1.25029	0.0510401	4359.93	367.829	1.14612	0.12599	0.869064	0.0145363	1.15096	0.019387
44	Cisco	50	40.5814	1.7502	33.5879	1.44874	35.6284	1.44742	21986.3	2170.69	5036.07	649.286	6347.89	734.646	10602.4	1265.17	0.288543	0.0202624	1.48657	0.0727767	1.269	0.0441735	4393.65	334.682	1.16315	0.123338	0.876669	0.0141145	1.14098	0.0184856
45	Liba	50	35.982	2.00321	27.3305	1.07803	29.8552	1.2771	13270.2	1567.58	3278.76	348.359	4553.63	669.253	5437.86	823.011	0.342596	0.0246659	1.37868	0.0753582	1.37274	0.052228	3082.23	271.401	1.05579	0.129487	0.899058	0.0157436	1.11262	0.0198696
46	Kfar Hanania	46	40.8592	2.76342	30.6883	1.51393	32.1824	1.49716	18282.4	2413.05	4442.37	671.174	5618.78	829.681	8221.22	1539.08	0.309771	0.0347711	1.43745	0.0934085	1.37268	0.0795188	3862.76	376.874	1.17774	0.104849	0.887005	0.0180159	1.12797	0.0236485
47	IR 13-1	38	32.862	1.29833	30.0427	1.17788	32.4645	1.35684	14986.7	1577.42	2850.25	235.374	5609.17	763.539	6527.31	1020.31	0.374224	0.0310433	1.28276	0.0421195	1.16807	0.0420358	3282.76	247.759	0.940006	0.15375	0.920626	0.00958212	1.08638	0.011589
48	UC77012	50	37.1835	2.04244	30.5729	1.77788	31.8208	2.14327	17555.6	2976.4	3731.77	559.782	5354.68	1084.42	8469.12	1570.74	0.304715	0.023879	1.3866	0.0632352	1.26336	0.0520743	3698.29	440.988	0.969402	0.154878	0.897488	0.0132757	1.11466	0.0167132
49	Mire	50	32.3741	1.84883	28.829	1.47557	30.5809	1.6796	12979.5	1960.91	3483.38	613.453	4224.29	779.946	5271.85	1171.85	0.325258	0.0290239	1.36643	0.0728615	1.1882	0.0395371	3021.43	338.985	1.17283	0.158877	0.90208	0.0139379	1.10908	0.0183225
50	IR TA 1-1	12	40.0214	1.59447	32.8593	1.239	32.0244	1.37924	18870.7	2106.36	3579.53	241.341	6502.6	1705.44	8788.59	1128.47	0.341393	0.0659976	1.33875	0.0787471	1.30459	0.0435959	3856.81	260.302	0.953409	0.183883	0.907903	0.0167861	1.10178	0.0209742
51	VL4B	48	42.9559	2.87255	36.8568	1.95929	38.7184	1.81371	28469.3	4153.37	4916.95	901.371	7952.09	1769.26	15600.3	2896.54	0.279659	0.0528834	1.50339	0.13347	1.23357	0.0405134	5241.71	581.031	0.989964	0.0919742	0.874266	0.0244882	1.14468	0.0329497
52	Ferbel	50	37.0084	2.78932	31.3514	2.49635	32.5049	2.45243	18665.3	4249.72	4344.64	943.176	6297.27	1749.51	8023.4	1964.65	0.334833	0.0353054	1.32762	0.0535968	1.20091	0.0381639	3811.46	595.401	1.14542	0.151817	0.910224	0.0117884	1.09885	0.0145026
53	Ferouette	50	38.8022	1.94226	33.4635	1.47683	35.2871	1.55968	21894.9	2529.25	4615.65	600.801	6662.13	1342.42	10617.1	1423.44	0.301972	0.0407852	1.50484	0.0803635	1.2059	0.0313534	4418.36	392.901	1.07327	0.0731742	0.873219	0.01544	1.14557	0.0203166
54	Fertignac	50	38.5149	2.27245	31.5501	1.61237	34.549	2.01164	19831.8	2813.38	3888.86	451.033	5348.11	1209.6	10594.8	1754.09	0.268743	0.0366128	1.40001	0.0577945	1.24631	0.0483934	4033.53	411.21	0.933778	0.132709	0.894236	0.0123259	1.11848	0.0154033
55	VL25B	50	43.7472	3.38798	34.1801	2.31802	35.6308	2.53668	24007.9	4582.19	5002.82	726.339	6601.43	1182.54	12403.7	3261.16	0.279477	0.0434735	1.37396	0.0794397	1.3149	0.0571406	4552.19	612.537	1.03247	0.185418	0.900234	0.0159408	1.11125	0.0204954
56	UK 11-4	50	30.6785	1.62487	28.5023	1.14523	28.6581	1.40042	11498.6	1366.11	2568.78	518.722	3728.21	738.747	5201.62	948.741	0.323684	0.0463679	1.35107	0.0843444	1.17612	0.0431055	2791.35	249.253	0.992	0.134952	0.90534	0.0177761	1.10502	0.0223158
57	UK 6-2	28	28.5726	2.4166	28.2395	1.65389	28.2393	2.11151	10932.3	1877.51	2424.69	352.579	3515.67	772.202	4991.9	1124.24	0.321841	0.0439239	1.2894	0.0576036	1.15129	0.04092	2651.03	320.264	0.934705	0.0730622	0.919198	0.0134471	1.08816	0.0160611
58	UK 53-3	50	38.0993	1.9283	32.5797	1.66552	32.2438	1.27324	18312.4	2129.93	4438.89	788.664	5524.8	967.392	8348.73	1658.82	0.302091	0.0451624	1.38349	0.0548602	1.22558	0.0440968	3813.13	315.886	1.24729	0.118194	0.897742	0.0118784	1.11409	0.0147326
59	UK 107C-D2-2	50	33.666	1.50336	28.9001	1.32259	30.4483	1.65445	14393.3	1917.28	2809.98	447.009	4532.09	1343.71	7051.26	1551.91	0.314437	0.078711	1.30568	0.0666915	1.20236	0.0303723	3180.48	287.559	0.947049	0.0635584	0.915535	0.0146218	1.09261	0.0180048
60	Rosée de Montmorin	50	38.0224	2.29332	30.4627	1.71885	28.9011	1.92193	14570.8	2388.29	4151.73	631.061	4691.6	742.722	5727.47	1308.76	0.322637	0.0178924	1.63119	0.08336	1.35729	0.0343505	3441.27	378.178	1.18792	0.183672	0.850136	0.0147641	1.17672	0.0202291
61	Jin Long 1	50	38.0662	2.40033	35.7689	2.17737	37.1063	2.37457	22992.3	4060.67	4644.06	770.94	7432.79	2064.6	10915.4	2346.2	0.321249	0.053236	1.62564	0.105859	1.20187	0.0391171	4695.41	579.793	1.00844	0.0642306	0.851449	0.0192804	1.17515	0.0260339
62	Lu Guang	26	40.5662	2.80019	32.6216	1.64539	35.2796	2.07714	22283.9	3831.67	3987.06	457.018	7007.66	1739.54	11289.2	2125.56	0.312366	0.0436353	1.46133	0.15473	1.25568	0.0489226	4401.51	561.098	0.937588	0.0868167	0.883356	0.0283248	1.13336	0.038088
63	UK 47-10	50	28.8789	1.66268	27.6235	1.43452	28.8789	1.37822	10925.1	1603.4	2390.66	434.679	3444.43	769.93	5090	1088.47	0.314476	0.0497182	1.37973	0.140631	1.12394	0.0377088	2724.25	307.814	0.920137	0.0766786	0.900816	0.0274537	1.11162	0.0357592
64	UK 21-4	50	34.8799	2.31713	31.2936	1.34611	32.7266	1.6422	17975.6	2512.33	3149.03	566.986	4723.85	1294.49	10102.7	2155.81	0.264459	0.0677039	1.30254	0.131466	1.16236	0.046364	3685.66	384.036	0.927468	0.17799	0.917528	0.0276099	1.09095	0.0347057
65	IR 100-2	50	38.643	1.76457	30.1714	1.56653	31.068	1.33399	16621.3	1980.33	3621.49	376.256	5956.53	981.715	7043.3	982.373	0.356069	0.0319926	1.44591	0.0587027	1.33797	0.0547225	3632.89	306.243	0.941479	0.150659	0.884765	0.0118711	1.13051	0.0152332
66	IR 60-1	50	41.1076	3.08022	33.731	2.07586	36.2982	2.25191	23313.2	4359.76	5364.46	887.64	8002.06	2045.42	9946.71	2151.87	0.34112	0.0388141	1.64085	0.106717	1.26239	0.0478545	4749.23	613.81	1.12243	0.0626122	0.848592	0.018172	1.17895	0.0254
67	H 110-34	36	37.2428	1.90765	33.3921	2.45367	32.994	1.9501	18926.2	3316.44	3728.52	682.791	6322.49	1184.37	8875.17	2410.81	0.336133	0.0541315	1.42172	0.0795906	1.18902	0.040611	3954.8	493.217	0.829286	0.184516	0.889924	0.016604	1.12407	0.0209782
68	UK 127AG11	50	33.3207	1.92098	30.2419	1.3271	30.5029	1.33096	14453.4	1609.3	3181.43	388.482	4890.66	905.184	6381.34	1199.96	0.338201	0.0484908	1.49159	0.146608	1.18227	0.0398175	3345.26	289.869	1.01116	0.0661781	0.877136	0.0271972	1.1413	0.036356
69	UK 56-12	13	30.1087	1.98859	27.7769	1.78027	27.0584	2.05423	10382.1	2017.52	2436.7	708.341	3408.85	781.802	4536.51	1099.68	0.328407	0.0423125	1.39145	0.124841	1.17369	0.0674258	2622.59	374.66	1.01623	0.0612514	0.897112	0.0258165	1.11554	0.0327352
70	UK 118-23	50	32.6067	3.0832	30.7189	2.45693	32.2496	2.72867	15197.7	3573.51	3218.07	662.482	4904.26	1415.45	7075.36	2003.99	0.32121	0.0478643	1.38029	0.0959117	1.17072	0.104727	3358.91	540.396	0.955799	0.129027	0.899218	0.0192371	1.11272	0.024746
71	H 109-3	50	43.8431	2.83261	36.1048	1.58909	37.9889	1.78567	28188.7	3550.97	5315.23	698.989	6733.1	859.444	16140.3	2908.47	0.24375	0.0434527	1.65048	0.120539	1.23694	0.0559034	5369.99	537.1	1.00278	0.0966856	0.847348	0.0205801	1.18097	0.028715
72	H 118-13	50	41.2832	2.21113	35.1283	1.53267	36.3488	1.81126	24374.2	2951.24	4887.3	646.981	6424.25	952.47	13062.6	2000.05	0.26415	0.0266481	1.65478	0.0769821	1.22548	0.0508276	4881.35	425.372	1.01742	0.0663613	0.845943	0.0130145	1.18246	0.018266
73	UK 41-17	54	39.1159	2.29616	27.1214	1.19721	29.5391	1.14288	14488.5	1681.27	3071.09	354.346	4903.02	869.616	6514.37	885.856	0.337	0.0319822	1.3969	0.0832779	1.47581	0.0766476	3285.13	287.467	0.922495	0.0974699	0.895238	0.0164854	1.11743	0.0213614
74	MB CO 45	50	36.2851	3.0129	27.9393	2.06438	31.4234	1.89107	14692.3	2721.86	3748.4	784.045	4567.71	909.301	6376.2	1660.91	0.313066	0.0269727	1.5936	0.0709234	1.33622	0.0609397	3428.75	452.091	1.26908	0.102031	0.856529	0.01262	1.16777	0.017263
75	MB LU 21	50	37.3684	1.68855	30.9874	1.31605	34.3993	1.57442	18934.8	2034.09	3766.7	736.16	4497.48	581.142	10670.6	1794.63	0.238292	0.0257624	1.55314	0.100891	1.2458	0.0435878	4041.87	340.861	1.00207	0.161029	0.864477	0.01795	1.15741	0.0245156
76	MB PO 2	50	39.77	1.55939	30.4227	1.41989	30.1233	1.22095	16232.3	1782.58	4116.27	652.52	5009.25	730.16	7106.8	1321.14	0.3086	0.02828	1.43403	0.0498438	1.37891	0.0524177	3573.92	281.295	1.18886	0.179544	0.887015	0.0102687	1.12753	0.013057
77	MB PO 3	50	39.8816	1.85532	28.8393	1.55298	30.1602	1.18296	15346.9	1871.07	4223.68	793.254	5119.91	639.386	6003.36	1026.56	0.334078	0.0165622	1.39255	0.0508988	1.41069	0.0453755	3410.85	291.036	1.4628	0.185034	0.895758	0.0109596	1.11654	0.0136315
78	MBT 40	50	40.3189	2.22322	33.2353	1.8864	35.8839	2.0727	23175.6	3590.5	4301.04	607.156	6483.52	1303.53	12391	2475.29	0.281371	0.0421489	1.45554	0.118292	1.25517	0.0366413	4517.87	521.335	0.958087	0.185839	0.883748	0.0220367	1.13239	0.0293996
79	MBT 159	49	32.4679	2.62349	30.7266	1.70705	30.8331	1.56961	14346.5	2366.9	3486.74	512.314	4755.99	1027.84	6103.79	1174.67	0.330795	0.0334596	1.43596	0.0744944	1.14455	0.0525604	3286.45	376.33	1.08291	0.104189	0.886886	0.0148585	1.12786	0.0191871
80	MBT 231	36	38.484	2.44802	30.0009	2.17572	31.2057	2.08006	16594.9	2954.76	3915.78	734.233	4650.21	991.062	8028.91	1442.98	0.278343	0.0216434	1.37776	0.0437263	1.32726	0.0536665	3551.95	446.938	1.10974	0.122362	0.898884	0.00940971	1.11261	0.011708
81	Del Carril	48	39.9819	1.94454	33.977	1.94479	39.4888	2.27965	26538.7	3366.12	6263.15	806.708	7148.66	1032.31	13126.9	2147.26	0.270817	0.0265112	1.67155	0.088607	1.23399	0.0563624	5163.68	501.096	1.30487	0.124487	0.843304	0.0148906	1.1863	0.020953
82	S 28 A Achille	50	41.6159	1.82973	35.5898	1.66501	37.7385	1.9591	27268.5	3555.63	6041.11	728.308	9040.85	1739.42	12186.5	1802.31	0.330661	0.0369896	1.6181	0.0937211	1.20387	0.0403627	5238.88	530.876	1.18291	0.0752834	0.852465	0.0164604	1.17353	0.0226578
83	S 1 A Diane	50	41.8627	2.2	34.8009	2.12379	35.1099	2.37527	23390.7	3960.55	5005.31	920.725	7685.49	1706.25	10699.9	2640.89	0.329844	0.0590035	1.54472	0.106255	1.27369	0.0879848	4659.82	598.62	1.0181	0.201113	0.865976	0.0195758	1.15537	0.0263057
84	S 4 B Thétis	50	39.5418	2.50691	30.8371	1.88851	30.3791	1.89344	17210.7	2911.33	3655.74	464.554	6090.35	1291.84	7464.62	1492.15	0.35092	0.0359201	1.4252	0.0660497	1.34257	0.0510985	3695.49	427.459	0.958428	0.114351	0.889153	0.0131885	1.12501	0.0170227
85	Pourpre Hollande	20	30.5715	1.5373	25.9921	0.893461	28.9563	0.991812	11293.9	1101.56	2472.56	283.653	3679.79	789.332	5141.5	470.056	0.32363	0.0488599	1.34556	0.130498	1.18496	0.037002	2754.82	226.049	0.855505	0.175217	0.907387	0.0279603	1.10302	0.0348371
86	S 34 B Pyrrus	50	42.6628	2.91134	33.6444	1.94809	35.8494	2.15138	24953.1	4232.99	4088.2	781.019	5787.19	1275.12	15077.7	2942.68	0.232777	0.035444	1.50424	0.150828	1.29989	0.0496189	4798.46	608.347	0.885917	0.14481	0.874473	0.0273883	1.14464	0.0370178
87	H 117-12	50	44.6591	3.05209	34.3329	2.33365	36.8533	2.39938	25248.4	3927.62	5491.61	799.848	7250.02	1326.07	12506.8	2307.69	0.287345	0.028102	1.54879	0.0982333	1.36954	0.0957133	4877	564.205	1.16478	0.0725911	0.86514	0.0177878	1.15643	0.024082
88	UK 212AG5	50	38.0525	1.56588	32.285	1.3511	32.642	1.22606	18970.7	1979.14	3612.94	440.133	5363.44	867.808	9994.33	1582.72	0.282978	0.0347294	1.35502	0.0726455	1.2359	0.0433973	3887.41	280.617	0.944308	0.178382	0.904275	0.0153425	1.10621	0.0192493
89	UK 215AG12	50	32.5196	1.44022	28.9103	1.21557	28.4009	1.03283	11974.5	1133.95	2907.28	392.416	4068.9	566.542	4998.36	819.187	0.340063	0.0354089	1.51116	0.102206	1.22108	0.0509287	2971.76	222.921	0.975968	0.134012	0.872326	0.0193086	1.14695	0.0256206
90	UK 216AG18	50	34.5911	1.40217	31.722	1.39302	31.2969	1.33326	15536.3	1415.26	4305.37	667.334	5120.31	571.695	6110.66	942.467	0.330089	0.0229622	1.49603	0.0895476	1.19584	0.0565326	3509.47	225.113	1.48649	0.214375	0.875102	0.017377	1.14321	0.0227468
91	UK 224-6	22	30.0048	1.68441	33.7694	2.67195	33.5832	2.48443	16413.9	2842.68	3290.1	628.402	5778.41	1392.48	7345.42	1809.35	0.352867	0.0553158	1.34427	0.143263	1.19474	0.0420552	3511.55	444.371	0.981796	0.180168	0.907901	0.0299649	1.10251	0.0377571
92	UK 234-5	48	31.8471	1.48529	28.5039	1.82545	29.6073	1.5377	12601.8	1853.44	2650.63	423.545	3837.34	651.806	6113.83	1226.74	0.305321	0.0375324	1.37359	0.0863217	1.18673	0.0502663	2971.94	299.732	1.00288	0.210586	0.900374	0.0170152	1.11111	0.0220746
93	UK 239-10	49	46.2664	2.26859	37.1065	1.56804	42.1774	1.74982	33886.6	3300.82	5985.81	1080.98	7037.36	1346.67	20863.4	2914.99	0.206564	0.0369894	1.61865	0.128888	1.30242	0.0427969	6305.1	534.385	1.01253	0.221607	0.85199	0.0219706	1.1782	0.0377828
94	IR 21-7	50	34.7113	1.5334	31.5399	1.58163	32.6801	1.77488	16278.7	2141.6	3537.86	630.236	5445.05	962.929	7295.75	1170.54	0.333884	0.0408641	1.63566	0.189789	1.17835	0.0321566	3707.84	393.985	1.0164	0.0904903	0.851069	0.0325272	1.17661	0.0452736
95	RA 1041 AF6	50	39.9732	2.02454	31.5458	1.63505	29.8036	1.37455	16531.3	1889.85	3525.09	359.877	4715.33	849.89	8290.87	1169.27	0.285234	0.0372715	1.56897	0.101549	1.39843	0.0540453	3714.12	296.383	0.949923	0.079987	0.861347	0.0179115	1.16148	0.0245971
96	H 122-22	50	45.2764	2.22237	31.8769	1.77662	36.2052	1.85724	23537.1	2568.52	5229.18	510.625	7046.83	980.639	11261.1	1512.45	0.299159	0.028401	1.42302	0.0653446	1.43473	0.0596088	4546.72	365.477	1.12379	0.173154	0.889524	0.0131688	1.12449	0.0169212
97	H 122-33	50	37.6291	1.69902	31.0498	1.21167	35.1523	1.35416	19829.7	1912.09	4307.52	461.481	6352.36	796.916	9169.87	1069.56	0.320603	0.0271471	1.32501	0.0432496	1.2477	0.0376738	3992.58	284.862	0.923582	0.172366	0.910666	0.00986888	1.09822	0.011925
98	Gillet	50	38.6771	2.014	33.0173	1.62118	33.2007	1.4912	19999.6	2379.65	4082.5	517.838	5324.51	795.11	10592.6	1778.96	0.266929	0.0269802	1.50986	0.0749943	1.23335	0.0520088	4155.65	364.027	1.02281	0.0660524	0.872265	0.0145407	1.14683	0.0190526
99	Forde	50	41.2112	2.20573	34.9381	2.2251	36.2943	2.37422	24633.6	3923.86	4580.05	602.842	7629.97	1448.61	12423.6	2524.25	0.31182	0.0402136	1.44792	0.0706262	1.24267	0.0496701	4701.02	543.806	0.976955	0.121585	0.884425	0.014222	1.13099	0.0182856
100	Sexton	50	39.0411	2.58112	34.2088	1.86633	36.5434	2.02407	23454.5	3583.99	4038.9	527.795	6569.32	1386.88	12846.3	2308.3	0.280446	0.0417753	1.48104	0.110782	1.18808	0.0370618	4582.06	537.923	0.870502	0.0270091	0.878304	0.021055	1.1392	0.0278304
101	Lalande n°1	50	43.3855	1.79362	32.2998	1.41964	33.0321	1.1858	20719.8	2126.12	4447.1	596.96	5805.5	897.124	10467.2	1375.92	0.280152	0.0300809	1.61968	0.0712328	1.37288	0.0629758	4355.28	308.332	1.05769	0.0964182	0.851919	0.0124361	1.1741	0.0171755
102	Chase C7	50	40.53	1.8597	35.5747	1.29822	34.7191	1.41613	22696.2	2290.25	4507.91	574.841	7254.99	1575.61	10933.3	1621.07	0.318174	0.056118	1.60021	0.0806681	1.23995	0.0536329	4617.96	306.6	0.979956	0.057967	0.855536	0.0139508	1.16925	0.0193439
103	Wepster W2	50	37.1307	1.38886	32.8183	1.4534	33.6759	1.40812	19294.1	2252.15	4110.3	335.435	6769.79	1147.18	8414.04	1104.08	0.349241	0.031936	1.43874	0.0444222	1.17895	0.0357514	4023.85	322.896	1.02142	0.0377648	0.886002	0.00896992	1.12879	0.0115218
104	Culplat	12	34.7867	1.83502	34.2922	1.56915	33.9703	1.3635	18515.7	2202.03	4569.11	546.939	5605.28	632.231	8341.34	1445.89	0.304254	0.0277716	1.42163	0.0745638	1.12807	0.0402897	3900.49	344.8	1.15986	0.171157	0.889827	0.0150397	1.12411	0.0193193
105	Verdelet	50	34.5926	1.37744	30.19	0.964892	33.1499	1.43964	16289.6	1532.83	3802.18	548.288	5148.6	847.434	7338.86	1186.63	0.315959	0.0363138	1.36843	0.0491606	1.2121	0.0426063	3522.65	236.317	0.992083	0.188962	0.901002	0.0106164	1.11005	0.0131865
106	Adams 10	50	40.5932	1.77008	35.9906	1.48442	36.2322	1.51437	23028.9	2548.12	4869.69	479.749	7338.24	1015.96	10821	1779.02	0.319993	0.0396044	1.5826	0.0761525	1.21028	0.0376203	4656.77	370.433	1.04358	0.0720654	0.858653	0.0134652	1.16498	0.0184642
107	Shinrei	51	40.4994	1.94291	35.7473	1.61979	34.3999	1.55796	22763.3	2666.75	4530.15	560.587	6653.83	1451.89	11579.3	1447.5	0.288819	0.0438354	1.43638	0.0667679	1.19176	0.0441157	4456.85	379.906	1.04518	0.0744559	0.886777	0.0135301	1.12799	0.0173374
108	Howard	50	37.6569	2.66479	31.9119	1.95244	34.1323	2.23542	19867.7	3816.92	4122.34	655.72	6084.28	1596.27	9661.1	1866.7	0.302807	0.0348563	1.48946	0.0998332	1.21914	0.0308758	4112.56	576.918	1.00637	0.0426044	0.876556	0.0187293	1.14142	0.0249215
109	Le Bordelais	50	34.2323	1.57978	31.1436	1.20305	34.2828	1.14795	17194.1	1474.52	3591.09	251.025	5023.45	646.202	8579.54	1086.77	0.292291	0.0295347	1.30227	0.0431782	1.16723	0.0436564	3592.08	207.754	0.977248	0.0877557	0.915933	0.0100607	1.0919	0.0120299
110	Tulare	38	39.1428	2.57829	33.8284	2.44484	32.8004	2.11389	19281.6	3602.89	3662.61	573.597	5835.43	1194.18	9783.59	2255.79	0.304504	0.0426668	1.52128	0.11953	1.23769	0.04204	4064.6	549.614	0.901165	0.0635379	0.870533	0.0215876	1.1494	0.0292776
111	Rouge de la Réole	49	35.1507	1.96878	31.3668	1.40339	30.1642	1.45439	14306.5	1754.21	3944.09	509.055	4446	605.917	5916.41	842.971	0.310821	0.0221299	1.68949	0.0890411	1.22257	0.0497443	3470.51	315.344	1.15557	0.186478	0.840316	0.0146025	1.19052	0.0208
112	Rouge de Laquenexy	49	35.5241	2.72682	29.9171	1.71004	31.0568	1.55368	15204.8	2137.83	3570.65	523.666	4925.71	998.528	6708.45	1276.24	0.323657	0.047409	1.4366	0.0879957	1.26025	0.0703636	3419.13	368.733	1.05098	0.0974076	0.886935	0.0179515	1.12791	0.0229243
113	Milotaï n°10	50	37.6963	1.25293	34.5735	1.58221	36.8309	1.7637	23843.4	2801.49	4288.07	741.001	6500.41	1361.54	13054.9	2886.09	0.275062	0.0525188	1.24175	0.0299554	1.14356	0.0298501	4369.93	350.587	1.03417	0.204174	0.930528	0.00740558	1.07475	0.00859577
114	Sopore	50	34.4811	1.90768	30.766	1.45756	29.3238	1.10113	13785.6	1497.56	3533.33	336.495	4706.78	736.259	5545.53	792.943	0.340642	0.0323138	1.50701	0.0666275	1.2359	0.073796	3253.16	248.459	1.1103	0.106707	0.872626	0.0126809	1.14623	0.016769
115	PI 14-2323	50	38.1145	2.52266	31.6717	2.83463	33.4948	1.56211	18659.1	2722.53	4272.62	898.314	5195.05	1251.49	9191.4	2425.48	0.282977	0.062921	1.62261	0.1059	1.23128	0.0720596	4059.37	415.895	1.11446	0.111681	0.852289	0.0180092	1.17418	0.0251743
116	PI 2 657 12	50	37.8919	2.1238	33.6286	1.5866	35.9243	1.64536	21304.5	2797.32	5302.43	649.204	6982.42	1094.16	9019.68	1487.58	0.327705	0.02851	1.50934	0.0710898	1.18648	0.0375352	4354.94	413.11	1.1249	0.200443	0.872273	0.0134854	1.14676	0.017863
117	Candelou n°2	50	36.1439	1.91371	30.7382	1.47235	30.4926	1.25677	15498.2	1545.57	3380.49	269.708	5294.72	796.419	6823	853.253	0.340781	0.0328745	1.38579	0.0755126	1.22803	0.0545806	3423.82	268.458	0.953963	0.122272	0.897815	0.0145083	1.11433	0.0190397
118	Rouge de la Donan	50	39.7747	2.18694	30.8478	1.47849	29.772	1.44696	16115.3	1962.6	4057.49	471.411	4901.58	844.016	7156.22	1087.84	0.303693	0.0302107	1.53595	0.052774	1.38088	0.0584842	3624.12	309.211	1.15098	0.174779	0.86696	0.0101268	1.15362	0.0133368
119	Rego	50	42.2412	2.511	32.661	1.85644	30.7342	1.98251	18011.2	2648.95	4247.99	718.112	5559.93	1088.4	8203.26	1289.09	0.308443	0.0295977	1.57841	0.0900167	1.42229	0.0534679	3948.6	426.115	1.08543	0.112348	0.859615	0.0161428	1.16381	0.0219814
120	Romaine	50	36.2262	1.7345	32.8936	1.92332	33.8364	1.98634	18714.3	2643.25	3773.56	457.971	4850.61	842.47	10090.1	1743.1	0.260052	0.0234064	1.45496	0.098024	1.17791	0.0334819	3918.47	414.05	1.01426	0.118586	0.883399	0.0184353	1.13255	0.0244911
121	Souvenir du congrès	50	42.3007	2.54941	33.5398	2.00284	36.4563	1.79488	23505	3348.73	4877.55	831.07	5395.92	774.04	13231.5	2262.57	0.230295	0.0169814	1.47993	0.114848	1.32481	0.0557771	4594.15	466.914	1.03842	0.183178	0.878603	0.0215564	1.13886	0.0286777
122	Plovdivski	50	42.537	2.37069	34.6892	1.69887	34.7159	1.88085	23223.5	3198.15	5376.07	846.91	7630.96	1064.45	10216.5	1927.3	0.330591	0.0349751	1.4167	0.0505623	1.30628	0.0480924	4509.42	428.559	1.20549	0.128129	0.890654	0.0104881	1.12294	0.0132893
123	Izvor 10	50	39.7237	2.19339	31.0784	2.03474	31.8004	1.83221	17997.5	2894.07	3405.39	685.628	5310.63	1165.14	9281.52	1915.75	0.295284	0.0410417	1.30702	0.0566167	1.34288	0.0547221	3697.31	406.64	0.811338	0.195573	0.915006	0.0128008	1.09312	0.0155306
124	Kasni Rodni	50	41.1736	2.7643	32.0546	1.82842	32.5973	1.62698	19864.2	2821.28	4274.54	699.719	5086.58	824.156	10503.1	1986.21	0.2569	0.0275711	1.56103	0.0942006	1.34702	0.0589149	4181.94	450.75	1.05145	0.13592	0.86293	0.0164533	1.15943	0.0226924
125	A 117-15	50	39.2815	1.83263	34.7785	2.01259	37.2167	2.18098	23603.9	3500.32	5546.28	637.106	7247.21	1054.57	10810.4	2143.4	0.307755	0.025398	1.64275	0.109594	1.16052	0.0341725	4770.1	532.092	1.22416	0.0982175	0.848298	0.0180439	1.17937	0.0256436
126	Marchetti	50	40.185	2.69516	29.0164	1.52903	29.1761	1.80219	15684.2	2481.42	3582.9	512.537	5233.97	935.777	6867.34	1369.54	0.334516	0.0345098	1.43874	0.04619	1.43632	0.0618693	3481.58	380.659	0.843677	0.185493	0.886128	0.00944038	1.12871	0.0120519
127	Maribor	50	38.3025	1.73447	33.4993	1.57702	34.2262	1.21775	20197.6	2045.16	3907.56	458.46	6241.46	1169	10048.6	1282.66	0.308259	0.0440726	1.50261	0.0792611	1.20781	0.0483407	4192.41	320.57	0.91864	0.047325	0.873719	0.0151989	1.14495	0.0200239
128	EAA 6	50	39.9491	2.23957	35.215	1.95447	34.2073	1.74553	22169.6	3152.39	4415.7	472.056	7049.77	1396.98	10704.2	1850.7	0.317348	0.0397032	1.38867	0.0585411	1.199	0.0398096	4347.26	418.324	1.00206	0.0824771	0.896685	0.0120772	1.11544	0.0153413
129	Z 53	14	32.9451	1.81444	29.6592	1.53127	30.891	1.64563	13558.6	2055.02	2842.42	440.249	4586.13	903.436	6130.03	1125.6	0.337949	0.0460376	1.37865	0.0850455	1.17362	0.0599938	3126.39	331.002	0.938632	0.0599853	0.899179	0.0180094	1.11255	0.0225805
130	Sibisel 44	50	49.2014	2.65819	38.5115	1.79265	39.8182	1.84135	33149.7	3871.84	6092.27	593.763	8424.84	1520.76	18632.6	2595.13	0.253892	0.0306302	1.47366	0.0688304	1.35183	0.056386	5767.14	507.804	1.02739	0.104891	0.879178	0.0134471	1.1377	0.0175549
131	Carmelo	49	47.5106	1.78425	40.7483	1.87939	42.8406	2.07723	42813.1	4688.8	9051.88	1144.76	9548.93	1353.54	24212.2	2783.48	0.221951	0.0246417	1.61767	0.188403	1.17463	0.029307	7093.53	625.731	1.42206	0.148139	0.854178	0.0317621	1.17229	0.0445762
132	Robert Livermore	50	37.4587	2.28616	34.1586	1.57989	33.4642	1.28927	19435.6	2542.16	4396.42	709.58	6046.73	1374.61	8992.41	1523.96	0.309777	0.0476505	1.61999	0.106286	1.16798	0.0435986	4175.53	414.978	1.0921	0.0826263	0.852244	0.0189032	1.17392	0.0258384
133	Early Ehrhardt	49	38.2382	3.51564	32.2494	2.51724	33.6215	2.09757	19144.3	4104.44	3741.05	769.575	4832.77	1099.07	10570.5	2718.38	0.253179	0.034945	1.4304	0.0954178	1.23183	0.0468416	3943.13	566.506	0.983451	0.159093	0.888411	0.0185965	1.12615	0.0242813
134	AS 1	50	44.9081	2.60977	32.762	1.44972	31.8292	1.43199	21030.8	2822.64	3880.32	624.884	6106.42	1102.03	11044.1	1813.62	0.289269	0.0408266	1.37238	0.0509106	1.42849	0.0590211	4164.14	385.084	0.883267	0.15202	0.900144	0.0109425	1.11111	0.0136225
135	Germisara	49	51.4278	2.52956	38.1356	1.69827	41.4496	1.93356	36467.4	4444.08	6705.45	845.127	8977.08	2077.96	20784.8	3516.82	0.246277	0.049152	1.44176	0.097038	1.38069	0.0473116	6090.52	514.639	1.14735	0.101214	0.886244	0.0191405	1.12902	0.0248488
136	PI 15 95 68	50	42.3999	1.98534	32.0725	1.31446	32.3768	1.30364	19778.9	2435.91	3920.71	768.618	5885.67	1240.84	9972.54	2497.32	0.29989	0.0613721	1.37956	0.041769	1.37782	0.0475793	4005.79	331.109	1.02444	0.171405	0.898516	0.00896748	1.11308	0.0111708
137	Gran Jefe	50	38.7055	1.49604	30.0573	1.44695	31.2333	1.25068	16542.3	1790.76	3794.32	555.18	5556.18	1028.72	7191.77	1269.83	0.335272	0.0453026	1.47166	0.0635138	1.34866	0.0369524	3640.02	280.002	1.05524	0.116066	0.879527	0.0121559	1.13721	0.0160289
138	Pleureur	13	36.8131	2.03036	29.998	1.54319	31.524	1.73627	16875.9	2631.23	3596.63	666.451	4496.38	697.505	8782.93	2243.44	0.269113	0.0364541	1.42028	0.123758	1.257	0.0537579	3652.97	444.009	1.05158	0.13063	0.890907	0.0242731	1.12324	0.0315965
139	Semence comité Dordogne	50	39.5819	2.3251	31.2092	1.75849	32.9189	1.49015	18796	2527.26	3967.12	563.758	5051.07	828.609	9777.78	1603.26	0.269154	0.0294981	1.39731	0.0571223	1.30492	0.053627	3900.43	382.729	1.00615	0.149208	0.894839	0.012004	1.11774	0.0151084
140	Laciniata	49	41.8459	1.78767	30.7588	1.20125	30.5924	1.03797	18198.1	1880.25	3227.64	685.653	4936.15	1076.65	10034.3	1550.94	0.270359	0.0498945	1.47424	0.195042	1.41513	0.0441543	3877.84	309.958	0.956067	0.0882972	0.881511	0.0346328	1.1362	0.0473271
141	H 102-15	38	34.1475	1.03196	32.3192	1.18328	33.177	1.07014	17506.9	1580.33	3730.73	302.675	6266.44	774.886	7509.73	994.592	0.358008	0.0276548	1.35878	0.0420465	1.14198	0.0214783	3699.11	233.733	0.990187	0.0733763	0.903043	0.00930366	1.10748	0.0114164
142	Lacinié Suisse	47	31.9837	2.38857	27.78	2.26409	27.706	2.64775	11666.5	2810.85	2873.97	515.799	3759.14	1116.98	5033.43	1627.79	0.318485	0.0479987	1.46747	0.0902349	1.24305	0.0468709	2973.5	502.579	1.03922	0.140329	0.877707	0.0202488	1.14052	0.026911
143	Grappes Suisse	48	31.797	1.44399	28.1899	1.49234	28.2239	1.07007	11488.2	1283.92	2852.1	372.962	3971.97	591.78	4664.16	682.297	0.345146	0.0254574	1.38749	0.0470716	1.18619	0.0336709	2805.2	222.856	1.0735	0.0735066	0.896801	0.0100683	1.11521	0.0125658
144	Feuilles simples Suisse	49	34.9593	1.66577	29.2478	1.51272	29.5745	1.48383	14264.2	1902.26	3478.64	398.453	4857.78	842.363	5927.8	1035.85	0.339959	0.0341791	1.28078	0.0335648	1.24314	0.0373077	3154.72	295.468	0.933308	0.181519	0.920955	0.00802655	1.08591	0.00947483
145	H 110-41	50	37.5557	2.36247	35.657	2.33628	34.1728	1.99118	21314.4	3813.21	3868.4	699.677	5973.19	1461.46	11472.9	2498.62	0.279222	0.0399529	1.43293	0.071028	1.15366	0.0294278	4250.79	551.926	0.919984	0.0576303	0.887488	0.0144746	1.12708	0.0185005
146	H 113-21	50	35.1519	2.15209	31.9954	2.06251	32.752	2.01057	17131	3003.58	3268.06	444.508	5124.08	867.249	8738.88	1971.14	0.30233	0.0358387	1.40767	0.0746041	1.17822	0.0382195	3657.98	464.114	0.852667	0.0994798	0.892838	0.0152277	1.12037	0.0194442
147	H 118-14	50	41.0619	1.90633	32.2423	1.56872	34.1312	1.60069	20993.9	2719.75	4305.74	598.588	5524.96	670.29	11163.2	2024.84	0.265188	0.0263417	1.49802	0.0862314	1.29605	0.0462881	4281.91	412.341	1.03167	0.0929703	0.874717	0.0156014	1.1437	0.021123
148	H 129-11	50	36.9092	2.23673	32.869	1.77019	32.3282	1.73087	18135.9	2701.92	3960.9	487.678	5213.6	852.443	8961.37	1628.4	0.288229	0.0262567	1.48485	0.103834	1.18485	0.0355405	3872.32	416.586	1.03774	0.0701018	0.877753	0.019261	1.14004	0.0257625
149	H 129-19	50	37.6995	2.13822	30.8173	1.66826	30.5096	1.86173	15754.6	2658.66	3541.97	443.509	5318.96	804.838	6893.66	1521.11	0.339608	0.0190437	1.48002	0.0774417	1.29848	0.0323826	3523.08	421.71	0.986532	0.0462593	0.878037	0.0148006	1.13925	0.0195234
150	H 131-08	50	38.3551	2.11262	32.1279	1.63782	31.1082	1.68965	17067.3	2514.04	3430.22	368.283	5416.69	856.471	8220.4	1449.94	0.31783	0.0224925	1.4553	0.0544937	1.28788	0.049733	3709.13	367.82	0.886475	0.10096	0.882735	0.0108637	1.13303	0.0140424
151	H 131-42	50	36.5039	1.64552	33.8605	1.63792	33.8637	1.96503	19545.8	2901.69	3657.65	429.761	5960.97	951.164	9927.19	1660.5	0.304996	0.0179444	1.40136	0.0683538	1.13735	0.0272481	3996.21	426.301	0.911996	0.0231687	0.894107	0.0139962	1.11874	0.0178446
152	H 131-71	50	38.1624	2.02596	34.7369	1.81427	34.9663	1.8614	21958	3201.16	3945.03	490.755	6715.15	1275.28	11297.8	1911.82	0.305571	0.030368	1.4371	0.0768715	1.17751	0.0310573	4354.71	443.83	0.907538	0.0257705	0.886825	0.0144311	1.12803	0.0191846
153	H 99-108	50	36.3981	2.26067	30.4642	1.85786	31.4513	1.97497	16190.6	2605.41	3433.4	508.338	4801.98	688.299	7955.21	1658.12	0.299513	0.0234558	1.47162	0.0742794	1.26427	0.0520569	3574.9	411.014	1.00274	0.127081	0.87975	0.0144324	1.13706	0.0188889
154	H 107-23	50	38.9259	2.60769	33.0276	2.18118	34.738	2.12204	22161.9	3961.27	3920.1	524.579	6936.19	1259.47	11305.6	2343.85	0.313805	0.020045	1.47097	0.153072	1.21205	0.0463738	4405.02	612.333	0.902826	0.066868	0.881136	0.0278197	1.13605	0.0375506
155	H 107-65	50	39.4786	1.83276	34.1623	1.83251	35.7231	2.00477	23217.5	3274.71	4628.96	653.793	7397.77	1241.97	11190.8	1935.62	0.31901	0.0330784	1.37105	0.0365557	1.18973	0.0497016	4454.21	420.884	1.01488	0.0778179	0.900308	0.00797948	1.11083	0.00985903
156	H 113-01	50	39.4651	1.76734	34.4355	1.90917	34.704	1.93365	22917.4	2977.85	3975.83	465.955	6845.68	1127.44	12095.8	2010.75	0.29803	0.0341232	1.34002	0.0693608	1.18549	0.0458046	4374.87	395.458	0.897356	0.0641498	0.907649	0.0145149	1.1021	0.0182894
157	H 113-04	50	36.4637	2.24129	33.6757	2.19297	34.4663	2.174	20802.3	3622.52	3744.71	536.34	6329.02	1385.18	10728.6	2703.7	0.305949	0.0505053	1.46258	0.142112	1.14896	0.02813	4217.67	546.282	0.909258	0.054632	0.88269	0.0268812	1.13398	0.0356146
158	H 113-20	50	42.0583	1.92423	35.3959	1.36668	35.6047	1.40015	24730.3	2434.53	4579.4	374.714	7909.24	1375.4	12241.6	2146.36	0.321797	0.0514403	1.42283	0.0721878	1.24443	0.0443257	4705.46	338.943	0.937433	0.10336	0.889625	0.0146316	1.1244	0.0187512
159	H 118-03	50	34.903	1.86439	30.6265	1.59676	32.4418	1.80788	16365.1	2455.27	3369.85	507.602	4326.62	650.366	8668.62	1842.25	0.266135	0.027051	1.45737	0.101333	1.15986	0.0418638	3593.14	391.2	0.959545	0.188403	0.882878	0.0193187	1.1332	0.0255189
160	H 131-61	50	41.4704	2.69041	34.4883	2.10023	34.5301	2.03377	21745.7	3400.06	4275	471.375	7039.69	1372.26	10431	1860.52	0.323087	0.0318334	1.44811	0.0493245	1.25974	0.0453427	4366.61	459.172	0.963739	0.0559041	0.884122	0.0101405	1.13121	0.0129073
161	HP 39	50	39.0542	2.35483	32.6138	2.09029	32.0097	1.53125	18059.4	2629.57	4228.6	589.76	5001.35	702.168	8829.4	1717.25	0.278288	0.0215498	1.56292	0.0887607	1.28709	0.0419237	3930.81	436.098	1.06686	0.142108	0.862481	0.0160398	1.15997	0.0217516
